# Supplementary material for: Identifying Genetic Mutation Status in Patients with Colorectal Cancer Liver Metastases Using Radiomics-Based Machine-Learning Models
Source: Cancers (Basel). 2023 Nov 29;15(23):5648. doi: 10.3390/cancers15235648 (PMC10705206; doi:10.3390/cancers15235648)
Supplement: Supplementary file 1 [file cancers-15-05648-s001.zip]

Archive with 1 entries (1 files):
- cancers-2648724-supplementary.pdf
